# Supplementary material for: Long intergenic non-coding RNA DIO3OS promotes osteosarcoma metastasis via activation of the TGF-β signaling pathway: a potential diagnostic and immunotherapeutic target for osteosarcoma
Source: Cancer Cell Int. 2023 Sep 26;23:215. doi: 10.1186/s12935-023-03076-5 (PMC10521498; doi:10.1186/s12935-023-03076-5)
Supplement: Supplementary file 1 — Additional file 1. Raw data. [file 12935_2023_3076_MOESM1_ESM.zip]

Archive with 411 entries (376 files):
- raw_data/
- __MACOSX/._raw_data
- raw_data/lung data.xlsx
- __MACOSX/raw_data/._lung data.xlsx
- raw_data/.DS_Store
- __MACOSX/raw_data/._.DS_Store
- raw_data/figure7A1/
- __MACOSX/raw_data/._figure7A1
- raw_data/figure7B1/
- __MACOSX/raw_data/._figure7B1
- raw_data/figure7E/
- __MACOSX/raw_data/._figure7E
- raw_data/figure8-h1/
- __MACOSX/raw_data/._figure8-h1
- raw_data/figure7C/
- __MACOSX/raw_data/._figure7C
- raw_data/figure6-gh1/
- __MACOSX/raw_data/._figure6-gh1
- raw_data/lung marker/
- __MACOSX/raw_data/._lung marker
- raw_data/IHC/
- raw_data/figure7A1/.DS_Store
- __MACOSX/raw_data/figure7A1/._.DS_Store
- raw_data/figure7A1/smad2/
- __MACOSX/raw_data/figure7A1/._smad2
- raw_data/figure7A1/p-smad2/
- __MACOSX/raw_data/figure7A1/._p-smad2
- raw_data/figure7A1/gapdh/
- __MACOSX/raw_data/figure7A1/._gapdh
- raw_data/figure7B1/.DS_Store
- __MACOSX/raw_data/figure7B1/._.DS_Store
- raw_data/figure7B1/smad2/
- __MACOSX/raw_data/figure7B1/._smad2
- raw_data/figure7B1/p-smad2/
- __MACOSX/raw_data/figure7B1/._p-smad2
- raw_data/figure7B1/gapdh/
- __MACOSX/raw_data/figure7B1/._gapdh
- raw_data/figure7E/Figure.7 gapdh/
- __MACOSX/raw_data/figure7E/._Figure.7 gapdh
- raw_data/figure7E/Figure.7 Vimentin/
- __MACOSX/raw_data/figure7E/._Figure.7 Vimentin
- raw_data/figure7E/Figure.7 E-cad/
- __MACOSX/raw_data/figure7E/._Figure.7 E-cad
- raw_data/figure7E/.DS_Store
- __MACOSX/raw_data/figure7E/._.DS_Store
- raw_data/figure8-h1/.DS_Store
- __MACOSX/raw_data/figure8-h1/._.DS_Store
- raw_data/figure8-h1/SMAD2/
- __MACOSX/raw_data/figure8-h1/._SMAD2
- raw_data/figure8-h1/P-SMAD2/
- __MACOSX/raw_data/figure8-h1/._P-SMAD2
- raw_data/figure8-h1/Figure.8 Vimentin/
- __MACOSX/raw_data/figure8-h1/._Figure.8 Vimentin
- raw_data/figure8-h1/E-cad/
- __MACOSX/raw_data/figure8-h1/._E-cad
- raw_data/figure8-h1/GAPDH/
- __MACOSX/raw_data/figure8-h1/._GAPDH
- raw_data/figure7C/.DS_Store
- __MACOSX/raw_data/figure7C/._.DS_Store
- raw_data/figure7C/smad2/
- __MACOSX/raw_data/figure7C/._smad2
- raw_data/figure7C/p-smad2/
- __MACOSX/raw_data/figure7C/._p-smad2
- raw_data/figure7C/gapdh/
- __MACOSX/raw_data/figure7C/._gapdh
- raw_data/figure6-gh1/Figure.6 Vimentin/
- __MACOSX/raw_data/figure6-gh1/._Figure.6 Vimentin
- raw_data/figure6-gh1/.DS_Store
- __MACOSX/raw_data/figure6-gh1/._.DS_Store
- raw_data/figure6-gh1/Figure.6 GAPDH/
- __MACOSX/raw_data/figure6-gh1/._Figure.6 GAPDH
- raw_data/figure6-gh1/Figure.6 E-cad/
- __MACOSX/raw_data/figure6-gh1/._Figure.6 E-cad
- raw_data/lung marker/lung-3.jpg
- __MACOSX/raw_data/lung marker/._lung-3.jpg
- raw_data/lung marker/lung-2.jpg
- __MACOSX/raw_data/lung marker/._lung-2.jpg
- raw_data/lung marker/lung-1.jpg
- __MACOSX/raw_data/lung marker/._lung-1.jpg
- raw_data/IHC/vimentin/
- raw_data/IHC/.DS_Store
- __MACOSX/raw_data/IHC/._.DS_Store
- raw_data/IHC/E-cad/
- __MACOSX/raw_data/IHC/._E-cad
- raw_data/figure7A1/smad2/.DS_Store
- __MACOSX/raw_data/figure7A1/smad2/._.DS_Store
- raw_data/figure7A1/smad2/SMAD2 3∩╝êΓæáSaoS-2+ si-NC∩╝¢ΓæíSaoS-2+ si-DIO3OS∩╝ë.tif
- __MACOSX/raw_data/figure7A1/smad2/._SMAD2 3∩╝êΓæáSaoS-2+ si-NC∩╝¢ΓæíSaoS-2+ si-DIO3OS∩╝ë.tif
- raw_data/figure7A1/smad2/SMAD2 3τÖ╜σàë∩╝êΓæáSaoS-2+ si-NC∩╝¢ΓæíSaoS-2+ si-DIO3OS∩╝ë.tif.tif
- __MACOSX/raw_data/figure7A1/smad2/._SMAD2 3τÖ╜σàë∩╝êΓæáSaoS-2+ si-NC∩╝¢ΓæíSaoS-2+ si-DIO3OS∩╝ë.tif.tif
- raw_data/figure7A1/smad2/SMAD2 1τÖ╜σàë∩╝êΓæáSaoS-2+ si-NC∩╝¢ΓæíSaoS-2+ si-DIO3OS∩╝ë.tif
- __MACOSX/raw_data/figure7A1/smad2/._SMAD2 1τÖ╜σàë∩╝êΓæáSaoS-2+ si-NC∩╝¢ΓæíSaoS-2+ si-DIO3OS∩╝ë.tif
- raw_data/figure7A1/smad2/SMAD2 2τÖ╜σàë∩╝êΓæáSaoS-2+ si-NC∩╝¢ΓæíSaoS-2+ si-DIO3OS∩╝ë.tif.tif
- __MACOSX/raw_data/figure7A1/smad2/._SMAD2 2τÖ╜σàë∩╝êΓæáSaoS-2+ si-NC∩╝¢ΓæíSaoS-2+ si-DIO3OS∩╝ë.tif.tif
- raw_data/figure7A1/smad2/SMAD2 1(ΓæáSaoS-2+ si-NC∩╝¢ΓæíSaoS-2+ si-DIO3OS∩╝ë.tif
- __MACOSX/raw_data/figure7A1/smad2/._SMAD2 1(ΓæáSaoS-2+ si-NC∩╝¢ΓæíSaoS-2+ si-DIO3OS∩╝ë.tif
- raw_data/figure7A1/smad2/SMAD2 2∩╝êΓæáSaoS-2+ si-NC∩╝¢ΓæíSaoS-2+ si-DIO3OS∩╝ë.tif.tif
- __MACOSX/raw_data/figure7A1/smad2/._SMAD2 2∩╝êΓæáSaoS-2+ si-NC∩╝¢ΓæíSaoS-2+ si-DIO3OS∩╝ë.tif.tif
- raw_data/figure7A1/p-smad2/p-SMAD2 3τÖ╜σàë∩╝êΓæáSaoS-2+ si-NC∩╝¢ΓæíSaoS-2+ si-DIO3OS∩╝ë.Tif
- __MACOSX/raw_data/figure7A1/p-smad2/._p-SMAD2 3τÖ╜σàë∩╝êΓæáSaoS-2+ si-NC∩╝¢ΓæíSaoS-2+ si-DIO3OS∩╝ë.Tif
- raw_data/figure7A1/p-smad2/.DS_Store
- __MACOSX/raw_data/figure7A1/p-smad2/._.DS_Store
- raw_data/figure7A1/p-smad2/p-SMAD2 3∩╝êΓæáSaoS-2+ si-NC∩╝¢ΓæíSaoS-2+ si-DIO3OS∩╝ë.Tif
- __MACOSX/raw_data/figure7A1/p-smad2/._p-SMAD2 3∩╝êΓæáSaoS-2+ si-NC∩╝¢ΓæíSaoS-2+ si-DIO3OS∩╝ë.Tif
- raw_data/figure7A1/p-smad2/p-SMAD2 1∩╝êΓæáSaoS-2+ si-NC∩╝¢ΓæíSaoS-2+ si-DIO3OS∩╝ë.tif
- raw_data/figure7A1/p-smad2/p-SMAD2 2∩╝êΓæáSaoS-2+ si-NC∩╝¢ΓæíSaoS-2+ si-DIO3OS∩╝ë.tif
- __MACOSX/raw_data/figure7A1/p-smad2/._p-SMAD2 2∩╝êΓæáSaoS-2+ si-NC∩╝¢ΓæíSaoS-2+ si-DIO3OS∩╝ë.tif
- raw_data/figure7A1/p-smad2/p-SMAD2 2τÖ╜σàë∩╝êΓæáSaoS-2+ si-NC∩╝¢ΓæíSaoS-2+ si-DIO3OS∩╝ë.tif
- __MACOSX/raw_data/figure7A1/p-smad2/._p-SMAD2 2τÖ╜σàë∩╝êΓæáSaoS-2+ si-NC∩╝¢ΓæíSaoS-2+ si-DIO3OS∩╝ë.tif
- raw_data/figure7A1/p-smad2/p-SMAD2 1τÖ╜σàë∩╝êΓæáSaoS-2+ si-NC∩╝¢ΓæíSaoS-2+ si-DIO3OS∩╝ë.tif
- raw_data/figure7A1/gapdh/.DS_Store
- __MACOSX/raw_data/figure7A1/gapdh/._.DS_Store
- raw_data/figure7A1/gapdh/GAPDH 2∩╝êΓæáSaoS-2+ si-NC∩╝¢ΓæíSaoS-2+ si-DIO3OS∩╝ë.tif.Tif
- __MACOSX/raw_data/figure7A1/gapdh/._GAPDH 2∩╝êΓæáSaoS-2+ si-NC∩╝¢ΓæíSaoS-2+ si-DIO3OS∩╝ë.tif.Tif
- raw_data/figure7A1/gapdh/GAPDH 1τÖ╜σàë∩╝êΓæáSaoS-2+ si-NC∩╝¢ΓæíSaoS-2+ si-DIO3OS∩╝ë.tif
- raw_data/figure7A1/gapdh/GAPDH 3τÖ╜σàë∩╝êΓæáSaoS-2+ si-NC∩╝¢ΓæíSaoS-2+ si-DIO3OS∩╝ë.tif.tif
- __MACOSX/raw_data/figure7A1/gapdh/._GAPDH 3τÖ╜σàë∩╝êΓæáSaoS-2+ si-NC∩╝¢ΓæíSaoS-2+ si-DIO3OS∩╝ë.tif.tif
- raw_data/figure7A1/gapdh/GAPDH 3∩╝êΓæáSaoS-2+ si-NC∩╝¢ΓæíSaoS-2+ si-DIO3OS∩╝ë.tif.tif
- __MACOSX/raw_data/figure7A1/gapdh/._GAPDH 3∩╝êΓæáSaoS-2+ si-NC∩╝¢ΓæíSaoS-2+ si-DIO3OS∩╝ë.tif.tif
- raw_data/figure7A1/gapdh/GAPDH 2τÖ╜σàë∩╝êΓæáSaoS-2+ si-NC∩╝¢ΓæíSaoS-2+ si-DIO3OS∩╝ë.tif.Tif
- __MACOSX/raw_data/figure7A1/gapdh/._GAPDH 2τÖ╜σàë∩╝êΓæáSaoS-2+ si-NC∩╝¢ΓæíSaoS-2+ si-DIO3OS∩╝ë.tif.Tif
- raw_data/figure7A1/gapdh/GAPDH 1∩╝êΓæáSaoS-2+ si-NC∩╝¢ΓæíSaoS-2+ si-DIO3OS∩╝ë.tif
- raw_data/figure7B1/smad2/.DS_Store
- __MACOSX/raw_data/figure7B1/smad2/._.DS_Store
- raw_data/figure7B1/smad2/SMAD2 2∩╝êΓæóU2OS+si-NC∩╝¢ΓæúU2OS+si-DIO3OS∩╝ë.Tif
- __MACOSX/raw_data/figure7B1/smad2/._SMAD2 2∩╝êΓæóU2OS+si-NC∩╝¢ΓæúU2OS+si-DIO3OS∩╝ë.Tif
- raw_data/figure7B1/smad2/SMAD2 1τÖ╜σàë∩╝êΓæóU2OS+si-NC∩╝¢ΓæúU2OS+si-DIO3OS∩╝ë.tif
- raw_data/figure7B1/smad2/SMAD2 3∩╝êΓæóU2OS+si-NC∩╝¢ΓæúU2OS+si-DIO3OS∩╝ë.Tif
- __MACOSX/raw_data/figure7B1/smad2/._SMAD2 3∩╝êΓæóU2OS+si-NC∩╝¢ΓæúU2OS+si-DIO3OS∩╝ë.Tif
- raw_data/figure7B1/smad2/SMAD2 2τÖ╜σàë∩╝êΓæóU2OS+si-NC∩╝¢ΓæúU2OS+si-DIO3OS∩╝ë.Tif
- __MACOSX/raw_data/figure7B1/smad2/._SMAD2 2τÖ╜σàë∩╝êΓæóU2OS+si-NC∩╝¢ΓæúU2OS+si-DIO3OS∩╝ë.Tif
- raw_data/figure7B1/smad2/SMAD2 1(ΓæóU2OS+si-NC∩╝¢ΓæúU2OS+si-DIO3OS∩╝ë.tif
- raw_data/figure7B1/smad2/SMAD2 3τÖ╜σàë∩╝êΓæóU2OS+si-NC∩╝¢ΓæúU2OS+si-DIO3OS∩╝ë.Tif
- __MACOSX/raw_data/figure7B1/smad2/._SMAD2 3τÖ╜σàë∩╝êΓæóU2OS+si-NC∩╝¢ΓæúU2OS+si-DIO3OS∩╝ë.Tif
- raw_data/figure7B1/p-smad2/p-SMAD2 3τÖ╜σàë∩╝êΓæóU2OS+si-NC∩╝¢ΓæúU2OS+si-DIO3OS∩╝ë.tif
- __MACOSX/raw_data/figure7B1/p-smad2/._p-SMAD2 3τÖ╜σàë∩╝êΓæóU2OS+si-NC∩╝¢ΓæúU2OS+si-DIO3OS∩╝ë.tif
- raw_data/figure7B1/p-smad2/.DS_Store
- __MACOSX/raw_data/figure7B1/p-smad2/._.DS_Store
- raw_data/figure7B1/p-smad2/p-SMAD2 1∩╝êΓæóU2OS+si-NC∩╝¢ΓæúU2OS+si-DIO3OS∩╝ë.tif
- raw_data/figure7B1/p-smad2/p-SMAD2 2∩╝êΓæóU2OS+si-NC∩╝¢ΓæúU2OS+si-DIO3OS∩╝ë.Tif
- __MACOSX/raw_data/figure7B1/p-smad2/._p-SMAD2 2∩╝êΓæóU2OS+si-NC∩╝¢ΓæúU2OS+si-DIO3OS∩╝ë.Tif
- raw_data/figure7B1/p-smad2/p-SMAD2 2τÖ╜σàë∩╝êΓæóU2OS+si-NC∩╝¢ΓæúU2OS+si-DIO3OS∩╝ë.Tif
- __MACOSX/raw_data/figure7B1/p-smad2/._p-SMAD2 2τÖ╜σàë∩╝êΓæóU2OS+si-NC∩╝¢ΓæúU2OS+si-DIO3OS∩╝ë.Tif
- raw_data/figure7B1/p-smad2/p-SMAD2 1τÖ╜σàë∩╝êΓæóU2OS+si-NC∩╝¢ΓæúU2OS+si-DIO3OS∩╝ë.tif
- raw_data/figure7B1/p-smad2/p-SMAD2 3∩╝êΓæóU2OS+si-NC∩╝¢ΓæúU2OS+si-DIO3OS∩╝ë.tif
- __MACOSX/raw_data/figure7B1/p-smad2/._p-SMAD2 3∩╝êΓæóU2OS+si-NC∩╝¢ΓæúU2OS+si-DIO3OS∩╝ë.tif
- raw_data/figure7B1/gapdh/.DS_Store
- __MACOSX/raw_data/figure7B1/gapdh/._.DS_Store
- raw_data/figure7B1/gapdh/GAPDH 2τÖ╜σàë∩╝êΓæóU2OS+si-NC∩╝¢ΓæúU2OS+si-DIO3OS∩╝ë.tif
- __MACOSX/raw_data/figure7B1/gapdh/._GAPDH 2τÖ╜σàë∩╝êΓæóU2OS+si-NC∩╝¢ΓæúU2OS+si-DIO3OS∩╝ë.tif
- raw_data/figure7B1/gapdh/GAPDH 3τÖ╜σàë∩╝êΓæóU2OS+si-NC∩╝¢ΓæúU2OS+si-DIO3OS∩╝ë.Tif
- __MACOSX/raw_data/figure7B1/gapdh/._GAPDH 3τÖ╜σàë∩╝êΓæóU2OS+si-NC∩╝¢ΓæúU2OS+si-DIO3OS∩╝ë.Tif
- raw_data/figure7B1/gapdh/GAPDH 3∩╝êΓæóU2OS+si-NC∩╝¢ΓæúU2OS+si-DIO3OS∩╝ë.Tif
- __MACOSX/raw_data/figure7B1/gapdh/._GAPDH 3∩╝êΓæóU2OS+si-NC∩╝¢ΓæúU2OS+si-DIO3OS∩╝ë.Tif
- raw_data/figure7B1/gapdh/GAPDH 1∩╝êΓæóU2OS+si-NC∩╝¢ΓæúU2OS+si-DIO3OS∩╝ë.tif
- raw_data/figure7B1/gapdh/GAPDH 2∩╝êΓæóU2OS+si-NC∩╝¢ΓæúU2OS+si-DIO3OS∩╝ë.tif
- __MACOSX/raw_data/figure7B1/gapdh/._GAPDH 2∩╝êΓæóU2OS+si-NC∩╝¢ΓæúU2OS+si-DIO3OS∩╝ë.tif
- raw_data/figure7B1/gapdh/GAPDH 1τÖ╜σàë∩╝êΓæóU2OS+si-NC∩╝¢ΓæúU2OS+si-DIO3OS∩╝ë.tif
- raw_data/figure7E/Figure.7 gapdh/GAPDH2(ΓæáSaoS-2+si-NC; ΓæíSaoS-2+si-DIO3OS; ΓæóSaoS-2+TGF-╬▓1+si-NC; ΓæúSaoS-2+TGF-╬▓1+si-DIO3OS).Tif
- __MACOSX/raw_data/figure7E/Figure.7 gapdh/._GAPDH2(ΓæáSaoS-2+si-NC; ΓæíSaoS-2+si-DIO3OS; ΓæóSaoS-2+TGF-╬▓1+si-NC; ΓæúSaoS-2+TGF-╬▓1+si-DIO3OS).Tif
- raw_data/figure7E/Figure.7 gapdh/GAPDH(ΓæáSaoS-2+si-NC; ΓæíSaoS-2+si-DIO3OS; ΓæóSaoS-2+TGF-╬▓1+si-NC; ΓæúSaoS-2+TGF-╬▓1+si-DIO3OS).tif
- __MACOSX/raw_data/figure7E/Figure.7 gapdh/._GAPDH(ΓæáSaoS-2+si-NC; ΓæíSaoS-2+si-DIO3OS; ΓæóSaoS-2+TGF-╬▓1+si-NC; ΓæúSaoS-2+TGF-╬▓1+si-DIO3OS).tif
- raw_data/figure7E/Figure.7 gapdh/.DS_Store
- __MACOSX/raw_data/figure7E/Figure.7 gapdh/._.DS_Store
- raw_data/figure7E/Figure.7 gapdh/GAPDH2τÖ╜σàë(ΓæáSaoS-2+si-NC; ΓæíSaoS-2+si-DIO3OS; ΓæóSaoS-2+TGF-╬▓1+si-NC; ΓæúSaoS-2+TGF-╬▓1+si-DIO3OS).Tif
- __MACOSX/raw_data/figure7E/Figure.7 gapdh/._GAPDH2τÖ╜σàë(ΓæáSaoS-2+si-NC; ΓæíSaoS-2+si-DIO3OS; ΓæóSaoS-2+TGF-╬▓1+si-NC; ΓæúSaoS-2+TGF-╬▓1+si-DIO3OS).Tif
- raw_data/figure7E/Figure.7 gapdh/GAPDHτÖ╜σàë(ΓæáSaoS-2+si-NC; ΓæíSaoS-2+si-DIO3OS; ΓæóSaoS-2+TGF-╬▓1+si-NC; ΓæúSaoS-2+TGF-╬▓1+si-DIO3OS).tif
- __MACOSX/raw_data/figure7E/Figure.7 gapdh/._GAPDHτÖ╜σàë(ΓæáSaoS-2+si-NC; ΓæíSaoS-2+si-DIO3OS; ΓæóSaoS-2+TGF-╬▓1+si-NC; ΓæúSaoS-2+TGF-╬▓1+si-DIO3OS).tif
- raw_data/figure7E/Figure.7 gapdh/gapdh.tif
- raw_data/figure7E/Figure.7 Vimentin/VimentinτÖ╜σàë(ΓæáSaoS-2+si-NC; ΓæíSaoS-2+si-DIO3OS; ΓæóSaoS-2+TGF-╬▓1+si-NC; ΓæúSaoS-2+TGF-╬▓1+si-DIO3OS).tif
- __MACOSX/raw_data/figure7E/Figure.7 Vimentin/._VimentinτÖ╜σàë(ΓæáSaoS-2+si-NC; ΓæíSaoS-2+si-DIO3OS; ΓæóSaoS-2+TGF-╬▓1+si-NC; ΓæúSaoS-2+TGF-╬▓1+si-DIO3OS).tif
- raw_data/figure7E/Figure.7 Vimentin/.DS_Store
- __MACOSX/raw_data/figure7E/Figure.7 Vimentin/._.DS_Store
- raw_data/figure7E/Figure.7 Vimentin/Vimentin.tif
- raw_data/figure7E/Figure.7 Vimentin/Vimentin2(ΓæáSaoS-2+si-NC; ΓæíSaoS-2+si-DIO3OS; ΓæóSaoS-2+TGF-╬▓1+si-NC; ΓæúSaoS-2+TGF-╬▓1+si-DIO3OS).Tif
- __MACOSX/raw_data/figure7E/Figure.7 Vimentin/._Vimentin2(ΓæáSaoS-2+si-NC; ΓæíSaoS-2+si-DIO3OS; ΓæóSaoS-2+TGF-╬▓1+si-NC; ΓæúSaoS-2+TGF-╬▓1+si-DIO3OS).Tif
- raw_data/figure7E/Figure.7 Vimentin/Vimentin2τÖ╜σàë(ΓæáSaoS-2+si-NC; ΓæíSaoS-2+si-DIO3OS; ΓæóSaoS-2+TGF-╬▓1+si-NC; ΓæúSaoS-2+TGF-╬▓1+si-DIO3OS).Tif
- __MACOSX/raw_data/figure7E/Figure.7 Vimentin/._Vimentin2τÖ╜σàë(ΓæáSaoS-2+si-NC; ΓæíSaoS-2+si-DIO3OS; ΓæóSaoS-2+TGF-╬▓1+si-NC; ΓæúSaoS-2+TGF-╬▓1+si-DIO3OS).Tif
- raw_data/figure7E/Figure.7 Vimentin/Vimentin(ΓæáSaoS-2+si-NC; ΓæíSaoS-2+si-DIO3OS; ΓæóSaoS-2+TGF-╬▓1+si-NC; ΓæúSaoS-2+TGF-╬▓1+si-DIO3OS).tif
- raw_data/figure7E/Figure.7 E-cad/E-cad2(ΓæáSaoS-2+si-NC; ΓæíSaoS-2+si-DIO3OS; ΓæóSaoS-2+TGF-╬▓1+si-NC; ΓæúSaoS-2+TGF-╬▓1+si-DIO3OS).Tif
- __MACOSX/raw_data/figure7E/Figure.7 E-cad/._E-cad2(ΓæáSaoS-2+si-NC; ΓæíSaoS-2+si-DIO3OS; ΓæóSaoS-2+TGF-╬▓1+si-NC; ΓæúSaoS-2+TGF-╬▓1+si-DIO3OS).Tif
- raw_data/figure7E/Figure.7 E-cad/.DS_Store
- __MACOSX/raw_data/figure7E/Figure.7 E-cad/._.DS_Store
- raw_data/figure7E/Figure.7 E-cad/E-cad.tif
- __MACOSX/raw_data/figure7E/Figure.7 E-cad/._E-cad.tif
- raw_data/figure7E/Figure.7 E-cad/E-cadτÖ╜σàë(ΓæáSaoS-2+si-NC; ΓæíSaoS-2+si-DIO3OS; ΓæóSaoS-2+TGF-╬▓1+si-NC; ΓæúSaoS-2+TGF-╬▓1+si-DIO3OS).Tif
- __MACOSX/raw_data/figure7E/Figure.7 E-cad/._E-cadτÖ╜σàë(ΓæáSaoS-2+si-NC; ΓæíSaoS-2+si-DIO3OS; ΓæóSaoS-2+TGF-╬▓1+si-NC; ΓæúSaoS-2+TGF-╬▓1+si-DIO3OS).Tif
- raw_data/figure7E/Figure.7 E-cad/E-cad(ΓæáSaoS-2+si-NC; ΓæíSaoS-2+si-DIO3OS; ΓæóSaoS-2+TGF-╬▓1+si-NC; ΓæúSaoS-2+TGF-╬▓1+si-DIO3OS).Tif
- __MACOSX/raw_data/figure7E/Figure.7 E-cad/._E-cad(ΓæáSaoS-2+si-NC; ΓæíSaoS-2+si-DIO3OS; ΓæóSaoS-2+TGF-╬▓1+si-NC; ΓæúSaoS-2+TGF-╬▓1+si-DIO3OS).Tif
- raw_data/figure7E/Figure.7 E-cad/E-cad2τÖ╜σàë(ΓæáSaoS-2+si-NC; ΓæíSaoS-2+si-DIO3OS; ΓæóSaoS-2+TGF-╬▓1+si-NC; ΓæúSaoS-2+TGF-╬▓1+si-DIO3OS).Tif
- __MACOSX/raw_data/figure7E/Figure.7 E-cad/._E-cad2τÖ╜σàë(ΓæáSaoS-2+si-NC; ΓæíSaoS-2+si-DIO3OS; ΓæóSaoS-2+TGF-╬▓1+si-NC; ΓæúSaoS-2+TGF-╬▓1+si-DIO3OS).Tif
- raw_data/figure8-h1/SMAD2/SMAD2 31-6∩╝ÜSaoS-2+si-NC∩╝¢7-12∩╝ÜSaoS-2+si-DIO3OS∩╝ë.tif.Tif
- __MACOSX/raw_data/figure8-h1/SMAD2/._SMAD2 31-6∩╝ÜSaoS-2+si-NC∩╝¢7-12∩╝ÜSaoS-2+si-DIO3OS∩╝ë.tif.Tif
- raw_data/figure8-h1/SMAD2/SMAD2 2τÖ╜σàë1-6∩╝ÜSaoS-2+si-NC∩╝¢7-12∩╝ÜSaoS-2+si-DIO3OS∩╝ë.tif.Tif
- __MACOSX/raw_data/figure8-h1/SMAD2/._SMAD2 2τÖ╜σàë1-6∩╝ÜSaoS-2+si-NC∩╝¢7-12∩╝ÜSaoS-2+si-DIO3OS∩╝ë.tif.Tif
- raw_data/figure8-h1/SMAD2/.DS_Store
- __MACOSX/raw_data/figure8-h1/SMAD2/._.DS_Store
- raw_data/figure8-h1/SMAD2/SMAD2 1∩╝ê1-6∩╝ÜSaoS-2+si-NC∩╝¢7-12∩╝ÜSaoS-2+si-DIO3OS∩╝ë.tif
- __MACOSX/raw_data/figure8-h1/SMAD2/._SMAD2 1∩╝ê1-6∩╝ÜSaoS-2+si-NC∩╝¢7-12∩╝ÜSaoS-2+si-DIO3OS∩╝ë.tif
- raw_data/figure8-h1/SMAD2/SMAD2 3τÖ╜σàë1-6∩╝ÜSaoS-2+si-NC∩╝¢7-12∩╝ÜSaoS-2+si-DIO3OS∩╝ë.tif.Tif
- __MACOSX/raw_data/figure8-h1/SMAD2/._SMAD2 3τÖ╜σàë1-6∩╝ÜSaoS-2+si-NC∩╝¢7-12∩╝ÜSaoS-2+si-DIO3OS∩╝ë.tif.Tif
- raw_data/figure8-h1/SMAD2/SMAD2 1τÖ╜σàë1-6∩╝ÜSaoS-2+si-NC∩╝¢7-12∩╝ÜSaoS-2+si-DIO3OS∩╝ë.tif
- raw_data/figure8-h1/SMAD2/SMAD2 21-6∩╝ÜSaoS-2+si-NC∩╝¢7-12∩╝ÜSaoS-2+si-DIO3OS∩╝ë.tif.Tif
- __MACOSX/raw_data/figure8-h1/SMAD2/._SMAD2 21-6∩╝ÜSaoS-2+si-NC∩╝¢7-12∩╝ÜSaoS-2+si-DIO3OS∩╝ë.tif.Tif
- raw_data/figure8-h1/P-SMAD2/.DS_Store
- __MACOSX/raw_data/figure8-h1/P-SMAD2/._.DS_Store
- raw_data/figure8-h1/P-SMAD2/p-SMAD2 1τÖ╜σàë∩╝ê1-6∩╝ÜSaoS-2+si-NC∩╝¢7-12∩╝ÜSaoS-2+si-DIO3OS∩╝ë.tif
- __MACOSX/raw_data/figure8-h1/P-SMAD2/._p-SMAD2 1τÖ╜σàë∩╝ê1-6∩╝ÜSaoS-2+si-NC∩╝¢7-12∩╝ÜSaoS-2+si-DIO3OS∩╝ë.tif
- raw_data/figure8-h1/P-SMAD2/p-SMAD2 2τÖ╜σàë∩╝ê1-6∩╝ÜSaoS-2+si-NC∩╝¢7-12∩╝ÜSaoS-2+si-DIO3OS∩╝ë.Tif
- __MACOSX/raw_data/figure8-h1/P-SMAD2/._p-SMAD2 2τÖ╜σàë∩╝ê1-6∩╝ÜSaoS-2+si-NC∩╝¢7-12∩╝ÜSaoS-2+si-DIO3OS∩╝ë.Tif
- raw_data/figure8-h1/P-SMAD2/p-SMAD2 3∩╝ê1-6∩╝ÜSaoS-2+si-NC∩╝¢7-12∩╝ÜSaoS-2+si-DIO3OS∩╝ë.Tif
- __MACOSX/raw_data/figure8-h1/P-SMAD2/._p-SMAD2 3∩╝ê1-6∩╝ÜSaoS-2+si-NC∩╝¢7-12∩╝ÜSaoS-2+si-DIO3OS∩╝ë.Tif
- raw_data/figure8-h1/P-SMAD2/p-SMAD2 3τÖ╜σàë∩╝ê1-6∩╝ÜSaoS-2+si-NC∩╝¢7-12∩╝ÜSaoS-2+si-DIO3OS∩╝ë.Tif
- __MACOSX/raw_data/figure8-h1/P-SMAD2/._p-SMAD2 3τÖ╜σàë∩╝ê1-6∩╝ÜSaoS-2+si-NC∩╝¢7-12∩╝ÜSaoS-2+si-DIO3OS∩╝ë.Tif
- raw_data/figure8-h1/P-SMAD2/p-SMAD2 1∩╝ê1-6∩╝ÜSaoS-2+si-NC∩╝¢7-12∩╝ÜSaoS-2+si-DIO3OS∩╝ë.tif
- raw_data/figure8-h1/P-SMAD2/p-SMAD2 2∩╝ê1-6∩╝ÜSaoS-2+si-NC∩╝¢7-12∩╝ÜSaoS-2+si-DIO3OS∩╝ë.Tif
- __MACOSX/raw_data/figure8-h1/P-SMAD2/._p-SMAD2 2∩╝ê1-6∩╝ÜSaoS-2+si-NC∩╝¢7-12∩╝ÜSaoS-2+si-DIO3OS∩╝ë.Tif
- raw_data/figure8-h1/Figure.8 Vimentin/.DS_Store
- __MACOSX/raw_data/figure8-h1/Figure.8 Vimentin/._.DS_Store
- raw_data/figure8-h1/Figure.8 Vimentin/Vimentin.tif
- raw_data/figure8-h1/Figure.8 Vimentin/Vimentin3τÖ╜σàë∩╝êgapdh(1-6∩╝ÜSaoS-2+si-NC∩╝¢7-12∩╝ÜSaoS-2+si-DIO3OS∩╝ë.Tif.Tif
- __MACOSX/raw_data/figure8-h1/Figure.8 Vimentin/._Vimentin3τÖ╜σàë∩╝êgapdh(1-6∩╝ÜSaoS-2+si-NC∩╝¢7-12∩╝ÜSaoS-2+si-DIO3OS∩╝ë.Tif.Tif
- raw_data/figure8-h1/Figure.8 Vimentin/Vimentin2∩╝êτÖ╜σàëgapdh(1-6∩╝ÜSaoS-2+si-NC∩╝¢7-12∩╝ÜSaoS-2+si-DIO3OS∩╝ë.Tif
- __MACOSX/raw_data/figure8-h1/Figure.8 Vimentin/._Vimentin2∩╝êτÖ╜σàëgapdh(1-6∩╝ÜSaoS-2+si-NC∩╝¢7-12∩╝ÜSaoS-2+si-DIO3OS∩╝ë.Tif
- raw_data/figure8-h1/Figure.8 Vimentin/Vimentin1τÖ╜σàë∩╝êgapdh(1-6∩╝ÜSaoS-2+si-NC∩╝¢7-12∩╝ÜSaoS-2+si-DIO3OS∩╝ë.tif
- __MACOSX/raw_data/figure8-h1/Figure.8 Vimentin/._Vimentin1τÖ╜σàë∩╝êgapdh(1-6∩╝ÜSaoS-2+si-NC∩╝¢7-12∩╝ÜSaoS-2+si-DIO3OS∩╝ë.tif
- raw_data/figure8-h1/Figure.8 Vimentin/Vimentin3∩╝êgapdh(1-6∩╝ÜSaoS-2+si-NC∩╝¢7-12∩╝ÜSaoS-2+si-DIO3OS∩╝ë.Tif
- __MACOSX/raw_data/figure8-h1/Figure.8 Vimentin/._Vimentin3∩╝êgapdh(1-6∩╝ÜSaoS-2+si-NC∩╝¢7-12∩╝ÜSaoS-2+si-DIO3OS∩╝ë.Tif
- raw_data/figure8-h1/Figure.8 Vimentin/Vimentin2∩╝êgapdh(1-6∩╝ÜSaoS-2+si-NC∩╝¢7-12∩╝ÜSaoS-2+si-DIO3OS∩╝ë.Tif
- __MACOSX/raw_data/figure8-h1/Figure.8 Vimentin/._Vimentin2∩╝êgapdh(1-6∩╝ÜSaoS-2+si-NC∩╝¢7-12∩╝ÜSaoS-2+si-DIO3OS∩╝ë.Tif
- raw_data/figure8-h1/Figure.8 Vimentin/Vimentin1∩╝êgapdh(1-6∩╝ÜSaoS-2+si-NC∩╝¢7-12∩╝ÜSaoS-2+si-DIO3OS∩╝ë.tif
- __MACOSX/raw_data/figure8-h1/Figure.8 Vimentin/._Vimentin1∩╝êgapdh(1-6∩╝ÜSaoS-2+si-NC∩╝¢7-12∩╝ÜSaoS-2+si-DIO3OS∩╝ë.tif
- raw_data/figure8-h1/E-cad/E-cad1τÖ╜σàë∩╝êgapdh(1-6∩╝ÜSaoS-2+si-NC∩╝¢7-12∩╝ÜSaoS-2+si-DIO3OS∩╝ë.Tif
- __MACOSX/raw_data/figure8-h1/E-cad/._E-cad1τÖ╜σàë∩╝êgapdh(1-6∩╝ÜSaoS-2+si-NC∩╝¢7-12∩╝ÜSaoS-2+si-DIO3OS∩╝ë.Tif
- raw_data/figure8-h1/E-cad/.DS_Store
- __MACOSX/raw_data/figure8-h1/E-cad/._.DS_Store
- raw_data/figure8-h1/E-cad/E-cad3τÖ╜σàë∩╝êgapdh(1-6∩╝ÜSaoS-2+si-NC∩╝¢7-12∩╝ÜSaoS-2+si-DIO3OS∩╝ë.Tif.Tif
- __MACOSX/raw_data/figure8-h1/E-cad/._E-cad3τÖ╜σàë∩╝êgapdh(1-6∩╝ÜSaoS-2+si-NC∩╝¢7-12∩╝ÜSaoS-2+si-DIO3OS∩╝ë.Tif.Tif
- raw_data/figure8-h1/E-cad/E-cad.tif
- __MACOSX/raw_data/figure8-h1/E-cad/._E-cad.tif
- raw_data/figure8-h1/E-cad/E-cad2∩╝êgapdh(1-6∩╝ÜSaoS-2+si-NC∩╝¢7-12∩╝ÜSaoS-2+si-DIO3OS∩╝ë.Tif.Tif
- __MACOSX/raw_data/figure8-h1/E-cad/._E-cad2∩╝êgapdh(1-6∩╝ÜSaoS-2+si-NC∩╝¢7-12∩╝ÜSaoS-2+si-DIO3OS∩╝ë.Tif.Tif
- raw_data/figure8-h1/E-cad/E-cad1∩╝êgapdh(1-6∩╝ÜSaoS-2+si-NC∩╝¢7-12∩╝ÜSaoS-2+si-DIO3OS∩╝ë.Tif.Tif
- __MACOSX/raw_data/figure8-h1/E-cad/._E-cad1∩╝êgapdh(1-6∩╝ÜSaoS-2+si-NC∩╝¢7-12∩╝ÜSaoS-2+si-DIO3OS∩╝ë.Tif.Tif
- raw_data/figure8-h1/E-cad/E-cad3∩╝êgapdh(1-6∩╝ÜSaoS-2+si-NC∩╝¢7-12∩╝ÜSaoS-2+si-DIO3OS∩╝ë.Tif.Tif
- __MACOSX/raw_data/figure8-h1/E-cad/._E-cad3∩╝êgapdh(1-6∩╝ÜSaoS-2+si-NC∩╝¢7-12∩╝ÜSaoS-2+si-DIO3OS∩╝ë.Tif.Tif
- raw_data/figure8-h1/E-cad/E-cad2τÖ╜σàë∩╝êgapdh(1-6∩╝ÜSaoS-2+si-NC∩╝¢7-12∩╝ÜSaoS-2+si-DIO3OS∩╝ë.Tif.Tif
- __MACOSX/raw_data/figure8-h1/E-cad/._E-cad2τÖ╜σàë∩╝êgapdh(1-6∩╝ÜSaoS-2+si-NC∩╝¢7-12∩╝ÜSaoS-2+si-DIO3OS∩╝ë.Tif.Tif
- raw_data/figure8-h1/GAPDH/GAPDHτÖ╜σàë1∩╝ê1-6∩╝ÜSaoS-2+si-NC∩╝¢7-12∩╝ÜSaoS-2+si-DIO3OS∩╝ë.tif
- raw_data/figure8-h1/GAPDH/GAPDH1∩╝ê1-6∩╝ÜSaoS-2+si-NC∩╝¢7-12∩╝ÜSaoS-2+si-DIO3OS∩╝ë.tif
- raw_data/figure8-h1/GAPDH/.DS_Store
- __MACOSX/raw_data/figure8-h1/GAPDH/._.DS_Store
- raw_data/figure8-h1/GAPDH/GAPDHτÖ╜σàë2(1-6∩╝ÜSaoS-2+si-NC∩╝¢7-12∩╝ÜSaoS-2+si-DIO3OS∩╝ë.tif
- __MACOSX/raw_data/figure8-h1/GAPDH/._GAPDHτÖ╜σàë2(1-6∩╝ÜSaoS-2+si-NC∩╝¢7-12∩╝ÜSaoS-2+si-DIO3OS∩╝ë.tif
- raw_data/figure8-h1/GAPDH/GAPDH2(1-6∩╝ÜSaoS-2+si-NC∩╝¢7-12∩╝ÜSaoS-2+si-DIO3OS∩╝ë.tif
- __MACOSX/raw_data/figure8-h1/GAPDH/._GAPDH2(1-6∩╝ÜSaoS-2+si-NC∩╝¢7-12∩╝ÜSaoS-2+si-DIO3OS∩╝ë.tif
- raw_data/figure8-h1/GAPDH/gapdh.tif
- raw_data/figure8-h1/GAPDH/GAPDH3∩╝ê1-6∩╝ÜSaoS-2+si-NC∩╝¢7-12∩╝ÜSaoS-2+si-DIO3OS∩╝ë.Tif
- __MACOSX/raw_data/figure8-h1/GAPDH/._GAPDH3∩╝ê1-6∩╝ÜSaoS-2+si-NC∩╝¢7-12∩╝ÜSaoS-2+si-DIO3OS∩╝ë.Tif
- raw_data/figure8-h1/GAPDH/GAPDHτÖ╜σàë3∩╝ê1-6∩╝ÜSaoS-2+si-NC∩╝¢7-12∩╝ÜSaoS-2+si-DIO3OS∩╝ë.Tif
- __MACOSX/raw_data/figure8-h1/GAPDH/._GAPDHτÖ╜σàë3∩╝ê1-6∩╝ÜSaoS-2+si-NC∩╝¢7-12∩╝ÜSaoS-2+si-DIO3OS∩╝ë.Tif
- raw_data/figure7C/smad2/SMAD2 2(ΓæáSaoS-2+si-NC∩╝¢ΓæíSaoS-2+si-DIO3OS∩╝¢ΓæóSaoS-2+si-NC+TGF-╬▓1∩╝¢ΓæúSaoS-2+si-DIO3OS+TGF-╬▓1∩╝ë.Tif
- __MACOSX/raw_data/figure7C/smad2/._SMAD2 2(ΓæáSaoS-2+si-NC∩╝¢ΓæíSaoS-2+si-DIO3OS∩╝¢ΓæóSaoS-2+si-NC+TGF-╬▓1∩╝¢ΓæúSaoS-2+si-DIO3OS+TGF-╬▓1∩╝ë.Tif
- raw_data/figure7C/smad2/.DS_Store
- __MACOSX/raw_data/figure7C/smad2/._.DS_Store
- raw_data/figure7C/smad2/SMAD2 2τÖ╜σàë∩╝êΓæáSaoS-2+si-NC∩╝¢ΓæíSaoS-2+si-DIO3OS∩╝¢ΓæóSaoS-2+si-NC+TGF-╬▓1∩╝¢ΓæúSaoS-2+si-DIO3OS+TGF-╬▓1∩╝ë.Tif
- __MACOSX/raw_data/figure7C/smad2/._SMAD2 2τÖ╜σàë∩╝êΓæáSaoS-2+si-NC∩╝¢ΓæíSaoS-2+si-DIO3OS∩╝¢ΓæóSaoS-2+si-NC+TGF-╬▓1∩╝¢ΓæúSaoS-2+si-DIO3OS+TGF-╬▓1∩╝ë.Tif
- raw_data/figure7C/smad2/SMAD2∩╝êΓæáSaoS-2+si-NC∩╝¢ΓæíSaoS-2+si-DIO3OS∩╝¢ΓæóSaoS-2+si-NC+TGF-╬▓1∩╝¢ΓæúSaoS-2+si-DIO3OS+TGF-╬▓1∩╝ë.tif
- raw_data/figure7C/smad2/SMAD2τÖ╜σàë∩╝êΓæáSaoS-2+si-NC∩╝¢ΓæíSaoS-2+si-DIO3OS∩╝¢ΓæóSaoS-2+si-NC+TGF-╬▓1∩╝¢ΓæúSaoS-2+si-DIO3OS+TGF-╬▓1∩╝ë.tif
- raw_data/figure7C/p-smad2/.DS_Store
- __MACOSX/raw_data/figure7C/p-smad2/._.DS_Store
- raw_data/figure7C/p-smad2/p-SMAD2 2∩╝êΓæáSaoS-2+si-NC∩╝¢ΓæíSaoS-2+si-DIO3OS∩╝¢ΓæóSaoS-2+si-NC+TGF-╬▓1∩╝¢ΓæúSaoS-2+si-DIO3OS+TGF-╬▓1∩╝ë.Tif
- __MACOSX/raw_data/figure7C/p-smad2/._p-SMAD2 2∩╝êΓæáSaoS-2+si-NC∩╝¢ΓæíSaoS-2+si-DIO3OS∩╝¢ΓæóSaoS-2+si-NC+TGF-╬▓1∩╝¢ΓæúSaoS-2+si-DIO3OS+TGF-╬▓1∩╝ë.Tif
- raw_data/figure7C/p-smad2/p-SMAD2τÖ╜σàë∩╝êΓæáSaoS-2+si-NC∩╝¢ΓæíSaoS-2+si-DIO3OS∩╝¢ΓæóSaoS-2+si-NC+TGF-╬▓1∩╝¢ΓæúSaoS-2+si-DIO3OS+TGF-╬▓1∩╝ë.tif
- raw_data/figure7C/p-smad2/p-SMAD2 2τÖ╜σàë∩╝êΓæáSaoS-2+si-NC∩╝¢ΓæíSaoS-2+si-DIO3OS∩╝¢ΓæóSaoS-2+si-NC+TGF-╬▓1∩╝¢ΓæúSaoS-2+si-DIO3OS+TGF-╬▓1∩╝ë.Tif
- __MACOSX/raw_data/figure7C/p-smad2/._p-SMAD2 2τÖ╜σàë∩╝êΓæáSaoS-2+si-NC∩╝¢ΓæíSaoS-2+si-DIO3OS∩╝¢ΓæóSaoS-2+si-NC+TGF-╬▓1∩╝¢ΓæúSaoS-2+si-DIO3OS+TGF-╬▓1∩╝ë.Tif
- raw_data/figure7C/p-smad2/p-SMAD2∩╝êΓæáSaoS-2+si-NC∩╝¢ΓæíSaoS-2+si-DIO3OS∩╝¢ΓæóSaoS-2+si-NC+TGF-╬▓1∩╝¢ΓæúSaoS-2+si-DIO3OS+TGF-╬▓1∩╝ë.tif
- raw_data/figure7C/gapdh/GAPDH2(ΓæáSaoS-2+si-NC∩╝¢ΓæíSaoS-2+si-DIO3OS∩╝¢ΓæóSaoS-2+si-NC+TGF-╬▓1∩╝¢ΓæúSaoS-2+si-DIO3OS+TGF-╬▓1∩╝ë.Tif
- __MACOSX/raw_data/figure7C/gapdh/._GAPDH2(ΓæáSaoS-2+si-NC∩╝¢ΓæíSaoS-2+si-DIO3OS∩╝¢ΓæóSaoS-2+si-NC+TGF-╬▓1∩╝¢ΓæúSaoS-2+si-DIO3OS+TGF-╬▓1∩╝ë.Tif
- raw_data/figure7C/gapdh/.DS_Store
- __MACOSX/raw_data/figure7C/gapdh/._.DS_Store
- raw_data/figure7C/gapdh/GAPDH(ΓæáSaoS-2+si-NC∩╝¢ΓæíSaoS-2+si-DIO3OS∩╝¢ΓæóSaoS-2+si-NC+TGF-╬▓1∩╝¢ΓæúSaoS-2+si-DIO3OS+TGF-╬▓1∩╝ë.tif
- raw_data/figure7C/gapdh/GAPDH2τÖ╜σàë∩╝êΓæáSaoS-2+si-NC∩╝¢ΓæíSaoS-2+si-DIO3OS∩╝¢ΓæóSaoS-2+si-NC+TGF-╬▓1∩╝¢ΓæúSaoS-2+si-DIO3OS+TGF-╬▓1∩╝ë.Tif
- __MACOSX/raw_data/figure7C/gapdh/._GAPDH2τÖ╜σàë∩╝êΓæáSaoS-2+si-NC∩╝¢ΓæíSaoS-2+si-DIO3OS∩╝¢ΓæóSaoS-2+si-NC+TGF-╬▓1∩╝¢ΓæúSaoS-2+si-DIO3OS+TGF-╬▓1∩╝ë.Tif
- raw_data/figure7C/gapdh/GAPDHτÖ╜σàë∩╝êΓæáSaoS-2+si-NC∩╝¢ΓæíSaoS-2+si-DIO3OS∩╝¢ΓæóSaoS-2+si-NC+TGF-╬▓1∩╝¢ΓæúSaoS-2+si-DIO3OS+TGF-╬▓1∩╝ë.tif
- raw_data/figure6-gh1/Figure.6 Vimentin/raw_H1.Vimentin(ΓæáU2OS; ΓæíU2OS+si-DIO3OS).Tif
- __MACOSX/raw_data/figure6-gh1/Figure.6 Vimentin/._raw_H1.Vimentin(ΓæáU2OS; ΓæíU2OS+si-DIO3OS).Tif
- raw_data/figure6-gh1/Figure.6 Vimentin/.DS_Store
- __MACOSX/raw_data/figure6-gh1/Figure.6 Vimentin/._.DS_Store
- raw_data/figure6-gh1/Figure.6 Vimentin/final_H Vimentin.tif
- __MACOSX/raw_data/figure6-gh1/Figure.6 Vimentin/._final_H Vimentin.tif
- raw_data/figure6-gh1/Figure.6 Vimentin/raw_G.Vimentin(ΓæáSaoS-2+si-NC; ΓæíSaoS-2+si-DIO3OS).Tif
- __MACOSX/raw_data/figure6-gh1/Figure.6 Vimentin/._raw_G.Vimentin(ΓæáSaoS-2+si-NC; ΓæíSaoS-2+si-DIO3OS).Tif
- raw_data/figure6-gh1/Figure.6 Vimentin/raw_H1.Vimentin(τÖ╜σàëΓæáU2OS; ΓæíU2OS+si-DIO3OS).Tif
- raw_data/figure6-gh1/Figure.6 Vimentin/raw_H2.Vimentin(τÖ╜σàëΓæáU2OS; ΓæíU2OS+si-DIO3OS).Tif
- raw_data/figure6-gh1/Figure.6 Vimentin/final_G Vimentin.tif
- __MACOSX/raw_data/figure6-gh1/Figure.6 Vimentin/._final_G Vimentin.tif
- raw_data/figure6-gh1/Figure.6 Vimentin/raw_H2.Vimentin(ΓæáU2OS; ΓæíU2OS+si-DIO3OS).Tif
- raw_data/figure6-gh1/Figure.6 Vimentin/raw_G.Vimentin(τÖ╜σàëΓæáSaoS-2+si-NC; ΓæíSaoS-2+si-DIO3OS).Tif
- __MACOSX/raw_data/figure6-gh1/Figure.6 Vimentin/._raw_G.Vimentin(τÖ╜σàëΓæáSaoS-2+si-NC; ΓæíSaoS-2+si-DIO3OS).Tif
[truncated: 111 more entries]
