# Supplementary material for: Long intergenic non-coding RNA DIO3OS promotes osteosarcoma metastasis via activation of the TGF-β signaling pathway: a potential diagnostic and immunotherapeutic target for osteosarcoma
Source: Cancer Cell Int. 2023 Sep 26;23:215. doi: 10.1186/s12935-023-03076-5 (PMC10521498; doi:10.1186/s12935-023-03076-5)
Supplement: Supplementary file 1 — Additional file 1. Raw data. [file 12935_2023_3076_MOESM1_ESM.zip › raw_data/lung data.xlsx]

## Sheet: sheet1
Group	①SaoS-2+si-NC						②SaoS-2+si-DIO3OS
No.	1	2	3	4	5	6	7	8	9	10	11	12
Weight(g)	0.28	0.25	0.27	0.23	0.33	0.2	0.21	0.13	0.19	0.23	0.21	0.17
Nodules	10	8	6	9	13	8	5	7	6	6	4	5
